# Supplementary material for: Prevalence and risk of new-onset diabetes mellitus after COVID-19: a systematic review and meta-analysis
Source: Front Endocrinol (Lausanne). 2023 Sep 4;14:1215879. doi: 10.3389/fendo.2023.1215879 (PMC10507325; doi:10.3389/fendo.2023.1215879)
Supplement: Supplementary file 1 [file DataSheet_1.zip]

Archive with 7 entries (7 files):
- Supplementary S1.docx
- Supplementary S2.docx
- Supplementary S3.docx
- Supplementary S4.JPEG
- Supplementary S5.JPEG
- Supplementary S6.JPEG
- Supplementary S7.docx
